# Supplementary material for: Characterization of circumferential antral pulmonary vein isolation areas resulting from pulsed-field catheter ablation
Source: Europace. 2022 Jul 19;25(1):65–73. doi: 10.1093/europace/euac111 (PMC10103571; doi:10.1093/europace/euac111)
Supplement: euac111_Supplementary_Data [file euac111_supplementary_data.zip]

Archive with 5 entries (5 files):
- Manuscript Rv2 - EUPC-D-22-00235 Tracked Changes.docx
- Suppl Figure 1.jpg
- Suppl Figure 2.jpg
- Suppl Figure 3.jpg
- Supplement Rv2 - PFA-PVI Area.docx
